# Supplementary material for: Pre- and postmenopausal women have different core urinary microbiota
Source: Sci Rep. 2021 Jan 26;11:2212. doi: 10.1038/s41598-021-81790-8 (PMC7838182; doi:10.1038/s41598-021-81790-8)
Supplement: Supplementary file 2 — Supplementary Information 2. [file 41598_2021_81790_MOESM2_ESM.xlsx]

## Sheet: Metadata
SeqID	EXT_ID	LIB_ID	Samplename	Donor	TimePoint	Status	SampleTypeShort	SampleType	Control	ConcExt	ConcAmp	ConcExt_grouping	ConcLib
MQ180226-289	EXT-CP293-283-A	LIB-CP293-283-A-3	012_2_U	12	1	Postmenopausal	U	Urine	Sample	0	0.31185	< 1 ng/uL	3.2838
MQ180226-291	EXT-CP293-285-A	LIB-CP293-285-A-1	012_1_U	12	1	Postmenopausal	U	Urine	Sample	0	0.281426	< 1 ng/uL	1.3091
MQ180226-225	EXT-CP293-221-A	LIB-CP293-221-A-1	013_2_U	13	1	Postmenopausal	U	Urine	Sample	0	0.413761	< 1 ng/uL	4.28688
MQ180226-293	EXT-CP293-287-A	LIB-CP293-287-A-1	013_1_U	13	1	Postmenopausal	U	Urine	Sample	0	0.958369	< 1 ng/uL	5.21921
MQ180226-298	EXT-CP293-292-A	LIB-CP293-292-A-1	014_2_U	14	1	Premenopausal	U	Urine	Sample	0	0.494397	< 1 ng/uL	3.54169
MQ180226-296	EXT-CP293-290-A	LIB-CP293-290-A-1	015_2_U	15	1	Postmenopausal	U	Urine	Sample	0	0.471579	< 1 ng/uL	2.19452
MQ180226-013	EXT-CP293-013-A	LIB-CP293-013-A-1	020_2_U	20	1	Postmenopausal	U	Urine	Sample	0	0.509646	< 1 ng/uL	2.78035
MQ180226-054	EXT-CP293-054-A	LIB-CP293-054-A-1	024_1_U	24	1	Postmenopausal	U	Urine	Sample	0	0.146611	< 1 ng/uL	0.89237
MQ180226-195	EXT-CP293-191-A	LIB-CP293-191-A-1	024_2_2_U	24	2	Postmenopausal	U	Urine	Sample	0	0.888821	< 1 ng/uL	9.54817
MQ180226-075	EXT-CP293-075-A	LIB-CP293-075-A-1	026_2_U	26	1	Premenopausal	U	Urine	Sample	0	0.788904	< 1 ng/uL	4.0216
MQ180226-014	EXT-CP293-014-A	LIB-CP293-014-A-1	030_1_U	30	1	Premenopausal	U	Urine	Sample	0	0.244351	< 1 ng/uL	1.87018
MQ180226-060	EXT-CP293-060-A	LIB-CP293-060-A-1	030_2_U	30	1	Premenopausal	U	Urine	Sample	0	0.28624	< 1 ng/uL	0.92085
MQ180226-074	EXT-CP293-074-A	LIB-CP293-074-A-1	032_1_U	32	1	Postmenopausal	U	Urine	Sample	0	0.181518	< 1 ng/uL	0.960009
MQ180226-093	EXT-CP293-093-A	LIB-CP293-093-A-1	032_2_U	32	1	Postmenopausal	U	Urine	Sample	0	0.0837774	< 1 ng/uL	0.322772
MQ180226-196	EXT-CP293-192-A	LIB-CP293-192-A-1	032_2_1_U	32	2	Postmenopausal	U	Urine	Sample	0	0.720251	< 1 ng/uL	5.31783
MQ180226-253	EXT-CP293-249-A	LIB-CP293-249-A-1	032_2_2_U	32	2	Postmenopausal	U	Urine	Sample	0	0.973106	< 1 ng/uL	9.31936
MQ180226-030	EXT-CP293-030-A	LIB-CP293-030-A-1	033_2_U	33	1	Postmenopausal	U	Urine	Sample	0	0.076796	< 1 ng/uL	0.414145
MQ180226-071	EXT-CP293-071-A	LIB-CP293-071-A-1	033_1_U	33	1	Postmenopausal	U	Urine	Sample	0	0.153592	< 1 ng/uL	1.05969
MQ180226-218	EXT-CP293-214-A	LIB-CP293-214-A-1	033_2_1_U	33	2	Postmenopausal	U	Urine	Sample	0	0.643629	< 1 ng/uL	6.5605
MQ180226-201	EXT-CP293-197-A	LIB-CP293-197-A-1	035_2_U	35	1	Postmenopausal	U	Urine	Sample	0	0.490384	< 1 ng/uL	2.98635
MQ180226-279	EXT-CP293-275-A	LIB-CP293-275-A-1	035_1_U	35	1	Postmenopausal	U	Urine	Sample	0	0.68194	< 1 ng/uL	7.16408
MQ180226-216	EXT-CP293-212-A	LIB-CP293-212-A-1	039_2_2_U	39	2	Premenopausal	U	Urine	Sample	0	0.789212	< 1 ng/uL	4.08437
MQ180226-205	EXT-CP293-201-A	LIB-CP293-201-A-1	044_2_U	44	1	Postmenopausal	U	Urine	Sample	0	0.352463	< 1 ng/uL	2.79699
MQ180226-247	EXT-CP293-243-A	LIB-CP293-243-A-1	044_1_U	44	1	Postmenopausal	U	Urine	Sample	0	0.360126	< 1 ng/uL	4.18957
MQ180226-245	EXT-CP293-241-A	LIB-CP293-241-A-1	048_2_U	48	1	Postmenopausal	U	Urine	Sample	0	0.942457	< 1 ng/uL	8.32654
MQ180226-250	EXT-CP293-246-A	LIB-CP293-246-A-1	048_1_U	48	1	Postmenopausal	U	Urine	Sample	0	0.858172	< 1 ng/uL	8.19898
MQ180226-206	EXT-CP293-202-A	LIB-CP293-202-A-1	056_1_U	56	1	Postmenopausal	U	Urine	Sample	0	0.727914	< 1 ng/uL	6.48949
MQ180226-263	EXT-CP293-259-A	LIB-CP293-259-A-1	056_2_U	56	1	Postmenopausal	U	Urine	Sample	0	0.720251	< 1 ng/uL	7.27454
MQ180226-156	EXT-CP293-154-A	LIB-CP293-154-A-1	057_2_2_U	57	2	Premenopausal	U	Urine	Sample	0	0.0814875	< 1 ng/uL	8.7991
MQ180226-121	EXT-CP293-119-A	LIB-CP293-119-A-1	059_2_2_U	59	2	Premenopausal	U	Urine	Sample	0	0.874139	< 1 ng/uL	3.60915
MQ180226-105	EXT-CP293-103-A	LIB-CP293-103-A-1	063_2_U	63	1	Premenopausal	U	Urine	Sample	0	0.32595	< 1 ng/uL	1.21954
MQ180226-173	EXT-CP293-171-A	LIB-CP293-171-A-1	063_1_U	63	1	Premenopausal	U	Urine	Sample	0	0.355582	< 1 ng/uL	1.56354
MQ180226-150	EXT-CP293-148-A	LIB-CP293-148-A-1	066_2_U	66	1	Postmenopausal	U	Urine	Sample	0	0.414846	< 1 ng/uL	1.88684
MQ180226-167	EXT-CP293-165-A	LIB-CP293-165-A-1	066_1_U	66	1	Postmenopausal	U	Urine	Sample	0	0.68894	< 1 ng/uL	3.00858
MQ180226-183	EXT-CP293-181-A	LIB-CP293-181-A-1	066_2_2_U	66	2	Postmenopausal	U	Urine	Sample	0	0.666716	< 1 ng/uL	3.47454
MQ180226-175	EXT-CP293-173-A	LIB-CP293-173-A-1	069_1_U	69	1	Postmenopausal	U	Urine	Sample	0	0.370398	< 1 ng/uL	1.21264
MQ180226-290	EXT-CP293-284-A	LIB-CP293-284-A-1	070_2_2_U	70	2	Postmenopausal	U	Urine	Sample	0	0.631307	< 1 ng/uL	5.47955
MQ180226-114	EXT-CP293-112-A	LIB-CP293-112-A-1	075_1_U	75	1	Postmenopausal	U	Urine	Sample	0	0.800059	< 1 ng/uL	4.65726
MQ180226-421	EXT-CP293-413-A	LIB-CP293-413-A-1	078_1_U	78	1	Postmenopausal	U	Urine	Sample	0	0.823056	< 1 ng/uL	0.558184
MQ180226-463	EXT-CP293-455-A	LIB-CP293-455-A-1	078_2_U	78	1	Postmenopausal	U	Urine	Sample	0	0.533027	< 1 ng/uL	1.16722
MQ180226-373	EXT-CP293-367-A	LIB-CP293-367-A-1	079_2_U	79	1	Postmenopausal	U	Urine	Sample	0	0.0988794	< 1 ng/uL	1.88383
MQ180226-445	EXT-CP293-437-A	LIB-CP293-437-A-1	079_1_U	79	1	Postmenopausal	U	Urine	Sample	0	0.525188	< 1 ng/uL	1.19205
MQ180226-447	EXT-CP293-439-A	LIB-CP293-439-A-1	080_1_U	80	1	Postmenopausal	U	Urine	Sample	0	0.509511	< 1 ng/uL	1.55747
MQ180226-460	EXT-CP293-452-A	LIB-CP293-452-A-1	080_2_U	80	1	Postmenopausal	U	Urine	Sample	0	0.540865	< 1 ng/uL	1.99622
MQ180226-310	EXT-CP293-304-A	LIB-CP293-304-A-1	003_1_U	03	1	Premenopausal	U	Urine	Sample	0	0.486791	< 1 ng/uL	3.23836
MQ180226-324	EXT-CP293-318-A	LIB-CP293-318-A-1	009_1_U	09	1	Premenopausal	U	Urine	Sample	0	0.836672	< 1 ng/uL	8.52143
MQ180226-456	EXT-CP293-448-A	LIB-CP293-448-A-1	016_1_U	16	1	Premenopausal	U	Urine	Sample	0	24.8641	< 1 ng/uL	7.14049
MQ180226-301	EXT-CP293-295-A	LIB-CP293-295-A-1	018_1_U	18	1	Premenopausal	U	Urine	Sample	0	13.5769	< 1 ng/uL	17.2541
MQ180226-003	EXT-CP293-003-A	LIB-CP293-003-A-1	031_1_U	31	1	Premenopausal	U	Urine	Sample	0	39.0612	< 1 ng/uL	11.9699
MQ180226-070	EXT-CP293-070-A	LIB-CP293-070-A-1	031_2_U	31	1	Premenopausal	U	Urine	Sample	0	39.536	< 1 ng/uL	13.4235
MQ180226-019	EXT-CP293-019-A	LIB-CP293-019-A-1	034_1_U	34	1	Premenopausal	U	Urine	Sample	0	19.2618	< 1 ng/uL	8.63653
MQ180226-023	EXT-CP293-023-A	LIB-CP293-023-A-1	034_2_U	34	1	Premenopausal	U	Urine	Sample	0	17.8446	< 1 ng/uL	9.02931
MQ180226-157	EXT-CP293-155-A	LIB-CP293-155-A-1	036_2_2_U	36	2	Postmenopausal	U	Urine	Sample	0	15.8234	< 1 ng/uL	5.64555
MQ180226-177	EXT-CP293-175-A	LIB-CP293-175-A-1	036_2_1_U	36	2	Postmenopausal	U	Urine	Sample	0	18.7718	< 1 ng/uL	4.44097
MQ180226-484	EXT-CP293-474-A	LIB-CP293-474-A-1	038_2_1_U_B	38	2	Postmenopausal	U	Urine	Sample	0	10.8295	< 1 ng/uL	14.6096
MQ180226-212	EXT-CP293-208-A	LIB-CP293-208-A-1	039_2_U	39	1	Premenopausal	U	Urine	Sample	0	17.6538	< 1 ng/uL	12.9185
MQ180226-255	EXT-CP293-251-A	LIB-CP293-251-A-1	039_1_U	39	1	Premenopausal	U	Urine	Sample	0	14.451	< 1 ng/uL	15.4407
MQ180226-220	EXT-CP293-216-A	LIB-CP293-216-A-1	046_2_U	46	1	Premenopausal	U	Urine	Sample	0	23.7913	< 1 ng/uL	16.0311
MQ180226-308	EXT-CP293-302-A	LIB-CP293-302-A-1	046_1_U	46	1	Premenopausal	U	Urine	Sample	0	22.5749	< 1 ng/uL	13.7345
MQ180226-133	EXT-CP293-131-A	LIB-CP293-131-A-1	047_2_2_U	47	2	Premenopausal	U	Urine	Sample	0	27.4983	< 1 ng/uL	4.87471
MQ180226-099	EXT-CP293-097-A	LIB-CP293-097-A-1	051_2_1_U	51	2	Premenopausal	U	Urine	Sample	0	16.0975	< 1 ng/uL	8.71856
MQ180226-111	EXT-CP293-109-A	LIB-CP293-109-A-1	051_2_2_U	51	2	Premenopausal	U	Urine	Sample	0	13.4306	< 1 ng/uL	8.57245
MQ180226-208	EXT-CP293-204-A	LIB-CP293-204-A-1	054_2_U	54	1	Postmenopausal	U	Urine	Sample	0	17.6155	< 1 ng/uL	15.6971
MQ180226-238	EXT-CP293-234-A	LIB-CP293-234-A-1	054_1_U	54	1	Postmenopausal	U	Urine	Sample	0	14.0449	< 1 ng/uL	15.4577
MQ180226-016	EXT-CP293-016-A	LIB-CP293-016-A-1	058_1_U	58	1	Premenopausal	U	Urine	Sample	0	32.8198	< 1 ng/uL	11.8927
MQ180226-055	EXT-CP293-055-A	LIB-CP293-055-A-1	058_2_U	58	1	Premenopausal	U	Urine	Sample	0	34.3208	< 1 ng/uL	12.9322
MQ180226-097	EXT-CP293-095-A	LIB-CP293-095-A-1	058_2_2_U	58	2	Premenopausal	U	Urine	Sample	0	28.7725	< 1 ng/uL	7.45185
MQ180226-141	EXT-CP293-139-A	LIB-CP293-139-A-1	058_2_1_U	58	2	Premenopausal	U	Urine	Sample	0	14.3196	< 1 ng/uL	4.76886
MQ180226-011	EXT-CP293-011-A	LIB-CP293-011-A-1	060_1_U	60	1	Premenopausal	U	Urine	Sample	0	13.4882	< 1 ng/uL	11.8108
MQ180226-148	EXT-CP293-146-A	LIB-CP293-146-A-1	060_2_1_U	60	2	Premenopausal	U	Urine	Sample	0	13.6232	< 1 ng/uL	5.57997
MQ180226-165	EXT-CP293-163-A	LIB-CP293-163-A-1	061_2_U	61	1	Premenopausal	U	Urine	Sample	0	38.3065	< 1 ng/uL	9.45029
MQ180226-104	EXT-CP293-102-A	LIB-CP293-102-A-1	071_1_U	71	1	Postmenopausal	U	Urine	Sample	0	31.1727	< 1 ng/uL	6.07354
MQ180226-144	EXT-CP293-142-A	LIB-CP293-142-A-1	072_1_U	72	1	Postmenopausal	U	Urine	Sample	0	20.446	< 1 ng/uL	7.7832
MQ180226-171	EXT-CP293-169-A	LIB-CP293-169-A-1	072_2_U	72	1	Postmenopausal	U	Urine	Sample	0	27.0539	< 1 ng/uL	7.82922
MQ180226-160	EXT-CP293-158-A	LIB-CP293-158-A-1	073_2_U	73	1	Postmenopausal	U	Urine	Sample	0	16.2679	< 1 ng/uL	6.80642
MQ180226-355	EXT-CP293-349-A	LIB-CP293-349-A-1	083_1_U	83	1	Postmenopausal	U	Urine	Sample	0	13.1053	< 1 ng/uL	14.0869
MQ180226-405	EXT-CP293-397-A	LIB-CP293-397-A-1	083_2_U	83	1	Postmenopausal	U	Urine	Sample	0	29.097	< 1 ng/uL	8.65776
MQ180226-386	EXT-CP293-378-A	LIB-CP293-378-A-1	085_2_U	85	1	Postmenopausal	U	Urine	Sample	0	17.6134	< 1 ng/uL	3.24267
MQ180226-473	EXT-CP293-465-A	LIB-CP293-465-A-1	085_1_U	85	1	Postmenopausal	U	Urine	Sample	0	13.3178	< 1 ng/uL	9.06812
MQ180226-410	EXT-CP293-402-A	LIB-CP293-402-A-1	087_2_U	87	1	Premenopausal	U	Urine	Sample	0	19.6436	< 1 ng/uL	4.4631
MQ180226-430	EXT-CP293-422-A	LIB-CP293-422-A-1	087_1_U	87	1	Premenopausal	U	Urine	Sample	0	28.1642	< 1 ng/uL	3.12914
MQ180226-392	EXT-CP293-384-A	LIB-CP293-384-A-1	088_1_U	88	1	Premenopausal	U	Urine	Sample	0	51.9858	< 1 ng/uL	6.34697
MQ180226-419	EXT-CP293-411-A	LIB-CP293-411-A-1	088_2_U	88	1	Premenopausal	U	Urine	Sample	0	29.4341	< 1 ng/uL	5.4281
MQ180226-440	EXT-CP293-432-A	LIB-CP293-432-A-1	090_1_U	90	1	Premenopausal	U	Urine	Sample	0	13.2943	< 1 ng/uL	8.31599
MQ180226-476	EXT-CP293-468-A	LIB-CP293-468-A-1	090_2_U	90	1	Premenopausal	U	Urine	Sample	0	24.5036	< 1 ng/uL	8.29943
MQ180226-389	EXT-CP293-381-A	LIB-CP293-381-A-1	091_2_U	91	1	Postmenopausal	U	Urine	Sample	0	16.9236	< 1 ng/uL	5.08633
MQ180226-465	EXT-CP293-457-A	LIB-CP293-457-A-1	091_1_U	91	1	Postmenopausal	U	Urine	Sample	0	21.9717	< 1 ng/uL	11.0904
MQ180226-367	EXT-CP293-361-A	LIB-CP293-361-A-1	093_2_U	93	1	Postmenopausal	U	Urine	Sample	0	15.2655	< 1 ng/uL	16.3257
MQ180226-329	EXT-CP293-323-A	LIB-CP293-323-A-1	097_2_U	97	1	Premenopausal	U	Urine	Sample	0	15.7979	< 1 ng/uL	4.08203
MQ180226-403	EXT-CP293-395-A	LIB-CP293-395-A-1	097_1_U	97	1	Premenopausal	U	Urine	Sample	0	27.9682	< 1 ng/uL	7.53784
MQ180226-443	EXT-CP293-435-A	LIB-CP293-435-A-1	103_1_U	103	1	Premenopausal	U	Urine	Sample	0	27.5841	< 1 ng/uL	7.12157
MQ180226-449	EXT-CP293-441-A	LIB-CP293-441-A-1	103_2_U	103	1	Premenopausal	U	Urine	Sample	0	29.4968	< 1 ng/uL	5.1904
MQ180226-312	EXT-CP293-306-A	LIB-CP293-306-A-1	002_1_U	02	1	Premenopausal	U	Urine	Sample	0	13.8735	< 1 ng/uL	15.7927
MQ180226-366	EXT-CP293-360-A	LIB-CP293-360-A-1	002_2_U	02	1	Premenopausal	U	Urine	Sample	0	18.673	< 1 ng/uL	16.3318
MQ180226-315	EXT-CP293-309-A	LIB-CP293-309-A-1	004_1_U	04	1	Premenopausal	U	Urine	Sample	0	10.9148	< 1 ng/uL	16.3674
MQ180226-370	EXT-CP293-364-A	LIB-CP293-364-A-1	004_2_U	04	1	Premenopausal	U	Urine	Sample	0	10.7398	< 1 ng/uL	7.74039
MQ180226-317	EXT-CP293-311-A	LIB-CP293-311-A-1	005_1_U	05	1	Postmenopausal	U	Urine	Sample	0	10.9224	< 1 ng/uL	13.3194
MQ180226-325	EXT-CP293-319-A	LIB-CP293-319-A-1	010_1_U	10	1	Premenopausal	U	Urine	Sample	0	1.78743	< 1 ng/uL	16.1243
MQ180226-327	EXT-CP293-321-A	LIB-CP293-321-A-1	010_2_U	10	1	Premenopausal	U	Urine	Sample	0	2.67735	< 1 ng/uL	12.5912
MQ180226-332	EXT-CP293-326-A	LIB-CP293-326-A-1	011_2_U	11	1	Premenopausal	U	Urine	Sample	0	9.53806	< 1 ng/uL	13.5441
MQ180226-363	EXT-CP293-357-A	LIB-CP293-357-A-1	011_1_U	11	1	Premenopausal	U	Urine	Sample	0	4.1073	< 1 ng/uL	16.3994
MQ180226-300	EXT-CP293-294-A	LIB-CP293-294-A-1	015_1_U	15	1	Postmenopausal	U	Urine	Sample	0	1.6201	< 1 ng/uL	0.426133
MQ180226-229	EXT-CP293-225-A	LIB-CP293-225-A-1	016_2_U	16	1	Premenopausal	U	Urine	Sample	0	4.63566	< 1 ng/uL	14.5596
MQ180226-062	EXT-CP293-062-A	LIB-CP293-062-A-1	018_2_U	18	1	Premenopausal	U	Urine	Sample	0	9.56459	< 1 ng/uL	10.0427
MQ180226-199	EXT-CP293-195-A	LIB-CP293-195-A-1	018_2_2_U	18	2	Premenopausal	U	Urine	Sample	0	2.40595	< 1 ng/uL	9.77172
MQ180226-257	EXT-CP293-253-A	LIB-CP293-253-A-1	018_2_1_U	18	2	Premenopausal	U	Urine	Sample	0	5.61643	< 1 ng/uL	7.51913
MQ180226-092	EXT-CP293-092-A	LIB-CP293-092-A-1	020_1_U	20	1	Postmenopausal	U	Urine	Sample	0	9.32024	< 1 ng/uL	8.36953
MQ180226-037	EXT-CP293-037-A	LIB-CP293-037-A-1	023_2_U	23	1	Postmenopausal	U	Urine	Sample	0	1.46611	< 1 ng/uL	7.3312
MQ180226-078	EXT-CP293-078-A	LIB-CP293-078-A-1	023_1_U	23	1	Postmenopausal	U	Urine	Sample	0	1.82914	< 1 ng/uL	7.94707
MQ180226-249	EXT-CP293-245-A	LIB-CP293-245-A-1	024_2_1_U	24	2	Postmenopausal	U	Urine	Sample	0	1.28726	< 1 ng/uL	8.04119
MQ180226-320	EXT-CP293-314-A	LIB-CP293-314-A-1	024_2_U	24	1	Postmenopausal	U	Urine	Sample	0	9.45439	< 1 ng/uL	16.2348
MQ180226-068	EXT-CP293-068-A	LIB-CP293-068-A-1	026_1_U	26	1	Premenopausal	U	Urine	Sample	0	1.42422	< 1 ng/uL	6.96808
MQ180226-215	EXT-CP293-211-A	LIB-CP293-211-A-1	026_2_1_U	26	2	Premenopausal	U	Urine	Sample	0	1.13401	< 1 ng/uL	6.25937
MQ180226-231	EXT-CP293-227-A	LIB-CP293-227-A-1	026_2_2_U	26	2	Premenopausal	U	Urine	Sample	0	1.39453	< 1 ng/uL	13.3288
MQ180226-079	EXT-CP293-079-A	LIB-CP293-079-A-1	028_1_U	28	1	Premenopausal	U	Urine	Sample	0	1.09609	< 1 ng/uL	6.37
MQ180226-277	EXT-CP293-273-A	LIB-CP293-273-A-1	033_2_2_U	33	2	Postmenopausal	U	Urine	Sample	0	1.10336	< 1 ng/uL	10.3109
MQ180226-286	EXT-CP293-282-A	LIB-CP293-282-A-1	038_2_2_U	38	2	Postmenopausal	U	Urine	Sample	0	4.69696	< 1 ng/uL	6.7183
MQ180226-202	EXT-CP293-198-A	LIB-CP293-198-A-1	041_1_U	41	1	Premenopausal	U	Urine	Sample	0	1.60141	< 1 ng/uL	12.1019
MQ180226-252	EXT-CP293-248-A	LIB-CP293-248-A-1	041_2_U	41	1	Premenopausal	U	Urine	Sample	0	2.92698	< 1 ng/uL	15.5117
MQ180226-169	EXT-CP293-167-A	LIB-CP293-167-A-1	045_2_2_U	45	2	Postmenopausal	U	Urine	Sample	0	3.98548	< 1 ng/uL	7.80391
MQ180226-190	EXT-CP293-188-A	LIB-CP293-188-A-1	045_2_1_U	45	2	Postmenopausal	U	Urine	Sample	0	4.49663	< 1 ng/uL	6.47622
MQ180226-303	EXT-CP293-297-A	LIB-CP293-297-A-1	045_1_U	45	1	Postmenopausal	U	Urine	Sample	0	1.18655	< 1 ng/uL	9.44369
MQ180226-305	EXT-CP293-299-A	LIB-CP293-299-A-1	045_2_U	45	1	Postmenopausal	U	Urine	Sample	0	1.44516	< 1 ng/uL	10.587
MQ180226-198	EXT-CP293-194-A	LIB-CP293-194-A-1	050_2_U	50	1	Premenopausal	U	Urine	Sample	0	2.33699	< 1 ng/uL	8.42648
MQ180226-272	EXT-CP293-268-A	LIB-CP293-268-A-1	050_1_U	50	1	Premenopausal	U	Urine	Sample	0	4.038	< 1 ng/uL	12.62
MQ180226-280	EXT-CP293-276-A	LIB-CP293-276-A-1	051_2_U	51	1	Premenopausal	U	Urine	Sample	0	1.19531	< 1 ng/uL	9.40352
MQ180226-136	EXT-CP293-134-A	LIB-CP293-134-A-1	052_2_1_U	52	2	Postmenopausal	U	Urine	Sample	0	2.81502	< 1 ng/uL	8.74272
MQ180226-152	EXT-CP293-150-A	LIB-CP293-150-A-1	052_2_2_U	52	2	Postmenopausal	U	Urine	Sample	0	5.51893	< 1 ng/uL	9.49861
MQ180226-240	EXT-CP293-236-A	LIB-CP293-236-A-1	052_1_U	52	1	Postmenopausal	U	Urine	Sample	0	3.80048	< 1 ng/uL	17.2133
MQ180226-282	EXT-CP293-278-A	LIB-CP293-278-A-1	052_2_U	52	1	Postmenopausal	U	Urine	Sample	0	3.79281	< 1 ng/uL	7.72559
MQ180226-182	EXT-CP293-180-A	LIB-CP293-180-A-1	057_2_1_U	57	2	Premenopausal	U	Urine	Sample	0	6.36343	< 1 ng/uL	9.34099
MQ180226-241	EXT-CP293-237-A	LIB-CP293-237-A-1	057_1_U	57	1	Premenopausal	U	Urine	Sample	0	8.59704	< 1 ng/uL	11.7784
MQ180226-059	EXT-CP293-059-A	LIB-CP293-059-A-1	059_2_U	59	1	Premenopausal	U	Urine	Sample	0	2.37369	< 1 ng/uL	7.39528
MQ180226-089	EXT-CP293-089-A	LIB-CP293-089-A-1	059_1_U	59	1	Premenopausal	U	Urine	Sample	0	5.94122	< 1 ng/uL	7.91741
MQ180226-124	EXT-CP293-122-A	LIB-CP293-122-A-1	059_2_1_U	59	2	Premenopausal	U	Urine	Sample	0	5.05963	< 1 ng/uL	7.65204
MQ180226-180	EXT-CP293-178-A	LIB-CP293-178-A-1	066_2_1_U	66	2	Postmenopausal	U	Urine	Sample	0	1.24454	< 1 ng/uL	4.30291
MQ180226-100	EXT-CP293-098-A	LIB-CP293-098-A-1	067_1_U	67	1	Postmenopausal	U	Urine	Sample	0	2.86688	< 1 ng/uL	6.71207
MQ180226-115	EXT-CP293-113-A	LIB-CP293-113-A-1	067_2_U	67	1	Postmenopausal	U	Urine	Sample	0	1.73346	< 1 ng/uL	5.68697
MQ180226-139	EXT-CP293-137-A	LIB-CP293-137-A-1	069_2_U	69	1	Postmenopausal	U	Urine	Sample	0	1.43714	< 1 ng/uL	2.49546
MQ180226-161	EXT-CP293-159-A	LIB-CP293-159-A-1	070_1_U	70	1	Postmenopausal	U	Urine	Sample	0	1.42974	< 1 ng/uL	3.73686
MQ180226-372	EXT-CP293-366-A	LIB-CP293-366-A-1	070_2_1_U	70	2	Postmenopausal	U	Urine	Sample	0	1.20176	< 1 ng/uL	0.91244
MQ180226-153	EXT-CP293-151-A	LIB-CP293-151-A-1	073_1_U	73	1	Postmenopausal	U	Urine	Sample	0	9.67479	< 1 ng/uL	7.58186
MQ180226-117	EXT-CP293-115-A	LIB-CP293-115-A-1	074_2_U	74	1	Postmenopausal	U	Urine	Sample	0	1.14083	< 1 ng/uL	6.74429
MQ180226-188	EXT-CP293-186-A	LIB-CP293-186-A-1	074_1_U	74	1	Postmenopausal	U	Urine	Sample	0	5.34854	< 1 ng/uL	9.86332
MQ180226-126	EXT-CP293-124-A	LIB-CP293-124-A-1	075_2_U	75	1	Postmenopausal	U	Urine	Sample	0	3.67435	< 1 ng/uL	7.30919
MQ180226-418	EXT-CP293-410-A	LIB-CP293-410-A-1	086_1_U	86	1	Premenopausal	U	Urine	Sample	0	8.16785	< 1 ng/uL	4.92195
MQ180226-468	EXT-CP293-460-A	LIB-CP293-460-A-1	086_2_U	86	1	Premenopausal	U	Urine	Sample	0	8.4814	< 1 ng/uL	13.536
MQ180226-351	EXT-CP293-345-A	LIB-CP293-345-A-1	093_1_U	93	1	Postmenopausal	U	Urine	Sample	0	9.65215	< 1 ng/uL	8.93651
MQ180226-349	EXT-CP293-343-A	LIB-CP293-343-A-1	094_1_U	94	1	Postmenopausal	U	Urine	Sample	0	3.93996	< 1 ng/uL	0.715952
MQ180226-357	EXT-CP293-351-A	LIB-CP293-351-A-1	094_2_U	94	1	Postmenopausal	U	Urine	Sample	0	4.57888	< 1 ng/uL	13.1856
MQ180226-341	EXT-CP293-335-A	LIB-CP293-335-A-1	095_1_U	95	1	Postmenopausal	U	Urine	Sample	0	2.70777	< 1 ng/uL	22.1749
MQ180226-337	EXT-CP293-331-A	LIB-CP293-331-A-1	096_1_U	96	1	Postmenopausal	U	Urine	Sample	0	1.68095	< 1 ng/uL	0.340169
MQ180226-345	EXT-CP293-339-A	LIB-CP293-339-A-1	096_2_U	96	1	Postmenopausal	U	Urine	Sample	0	1.29304	< 1 ng/uL	0.16333
MQ180226-398	EXT-CP293-390-A	LIB-CP293-390-A-1	098_1_U	98	1	Premenopausal	U	Urine	Sample	0	3.77038	< 1 ng/uL	11.4593
MQ180226-425	EXT-CP293-417-A	LIB-CP293-417-A-1	098_2_U	98	1	Premenopausal	U	Urine	Sample	0	5.04808	< 1 ng/uL	9.02081
MQ180226-334	EXT-CP293-328-A	LIB-CP293-328-A-1	099_1_U	99	1	Postmenopausal	U	Urine	Sample	0	2.77623	< 1 ng/uL	12.8884
MQ180226-436	EXT-CP293-428-A	LIB-CP293-428-A-1	099_2_U	99	1	Postmenopausal	U	Urine	Sample	0	2.85326	< 1 ng/uL	6.71476
MQ180226-316	EXT-CP293-310-A	LIB-CP293-310-A-1	100_1_U	100	1	Premenopausal	U	Urine	Sample	0	4.19096	< 1 ng/uL	2.12944
MQ180226-408	EXT-CP293-400-A	LIB-CP293-400-A-1	100_2_U	100	1	Premenopausal	U	Urine	Sample	0	6.70987	< 1 ng/uL	9.91958
MQ180226-313	EXT-CP293-307-A	LIB-CP293-307-A-1	003_2_U	03	1	Premenopausal	U	Urine	Sample	0	1.42234	< 1 ng/uL	8.69827
MQ180226-266	EXT-CP293-262-A	LIB-CP293-262-A-1	004_2_1_U	04	2	Premenopausal	U	Urine	Sample	0	4.26787	< 1 ng/uL	15.7352
MQ180226-283	EXT-CP293-279-A	LIB-CP293-279-A-1	004_2_2_U	04	2	Premenopausal	U	Urine	Sample	0	2.16842	< 1 ng/uL	7.22852
MQ180226-311	EXT-CP293-305-A	LIB-CP293-305-A-1	005_2_U	05	1	Postmenopausal	U	Urine	Sample	0	2.42635	< 1 ng/uL	12.4119
MQ180226-368	EXT-CP293-362-A	LIB-CP293-362-A-1	006_1_U	06	1	Premenopausal	U	Urine	Sample	0	2.09168	< 1 ng/uL	12.5556
MQ180226-381	EXT-CP293-375-A	LIB-CP293-375-A-1	006_2_U	06	1	Premenopausal	U	Urine	Sample	0	1.65813	< 1 ng/uL	4.89255
MQ180226-322	EXT-CP293-316-A	LIB-CP293-316-A-1	009_2_U	09	1	Premenopausal	U	Urine	Sample	0	1.75701	< 1 ng/uL	1.83962
MQ180226-102	EXT-CP293-100-A	LIB-CP293-100-A-1	068_2_U	68	1	Premenopausal	U	Urine	Sample	1.02	25.4908	1-10 ng/uL	6.96749
MQ180226-163	EXT-CP293-161-A	LIB-CP293-161-A-1	070_2_U	70	1	Postmenopausal	U	Urine	Sample	1.09	3.20765	1-10 ng/uL	7.19414
MQ180226-259	EXT-CP293-255-A	LIB-CP293-255-A-1	057_2_U	57	1	Premenopausal	U	Urine	Sample	1.1	8.58938	1-10 ng/uL	13.0066
MQ180226-185	EXT-CP293-183-A	LIB-CP293-183-A-1	060_2_2_U	60	2	Premenopausal	U	Urine	Sample	1.1	7.8228	1-10 ng/uL	7.69346
MQ180226-235	EXT-CP293-231-A	LIB-CP293-231-A-1	039_2_1_U	39	2	Premenopausal	U	Urine	Sample	1.11	0.605318	1-10 ng/uL	7.90837
MQ180226-477	EXT-CP293-469-A	LIB-CP293-469-A-1	089_2_U	89	1	Postmenopausal	U	Urine	Sample	1.11	27.7723	1-10 ng/uL	7.15705
MQ180226-049	EXT-CP293-049-A	LIB-CP293-049-A-1	060_2_U	60	1	Premenopausal	U	Urine	Sample	1.13	11.2192	1-10 ng/uL	10.2077
MQ180226-082	EXT-CP293-082-A	LIB-CP293-082-A-1	028_2_U	28	1	Premenopausal	U	Urine	Sample	1.14	7.81923	1-10 ng/uL	15.5654
MQ180226-275	EXT-CP293-271-A	LIB-CP293-271-A-1	051_1_U	51	1	Premenopausal	U	Urine	Sample	1.17	0.950119	1-10 ng/uL	8.42516
MQ180226-232	EXT-CP293-228-A	LIB-CP293-228-A-1	077_2_U	77	1	Premenopausal	U	Urine	Sample	1.21	21.1938	1-10 ng/uL	14.4952
MQ180226-339	EXT-CP293-333-A	LIB-CP293-333-A-1	095_2_U	95	1	Postmenopausal	U	Urine	Sample	1.22	4.38112	1-10 ng/uL	19.7568
MQ180226-433	EXT-CP293-425-A	LIB-CP293-425-A-1	014_1_U	14	1	Premenopausal	U	Urine	Sample	1.29	15.1913	1-10 ng/uL	0.51088
MQ180226-109	EXT-CP293-107-A	LIB-CP293-107-A-1	062_1_U	62	1	Postmenopausal	U	Urine	Sample	1.31	4.20772	1-10 ng/uL	4.83904
MQ180226-112	EXT-CP293-110-A	LIB-CP293-110-A-1	068_1_U	68	1	Premenopausal	U	Urine	Sample	1.36	21.6164	1-10 ng/uL	11.0391
MQ180226-129	EXT-CP293-127-A	LIB-CP293-127-A-1	071_2_U	71	1	Postmenopausal	U	Urine	Sample	1.36	23.6314	1-10 ng/uL	4.26724
MQ180226-137	EXT-CP293-135-A	LIB-CP293-135-A-1	047_2_1_U	47	2	Premenopausal	U	Urine	Sample	1.37	24.6907	1-10 ng/uL	9.08327
MQ180226-119	EXT-CP293-117-A	LIB-CP293-117-A-1	062_2_U	62	1	Postmenopausal	U	Urine	Sample	1.49	7.85243	1-10 ng/uL	3.65747
MQ180226-145	EXT-CP293-143-A	LIB-CP293-143-A-1	061_1_U	61	1	Premenopausal	U	Urine	Sample	1.61	23.7129	1-10 ng/uL	6.45321
MQ180226-085	EXT-CP293-085-A	LIB-CP293-085-A-1	019_1_U	19	1	Premenopausal	U	Urine	Sample	1.7	44.2275	1-10 ng/uL	11.9153
MQ180226-057	EXT-CP293-057-A	LIB-CP293-057-A-1	019_2_U	19	1	Premenopausal	U	Urine	Sample	1.71	38.8029	1-10 ng/uL	9.01507
MQ180226-053	EXT-CP293-053-A	LIB-CP293-053-A-1	025_2_U	25	1	Postmenopausal	U	Urine	Sample	1.74	25.8384	1-10 ng/uL	8.65433
MQ180226-265	EXT-CP293-261-A	LIB-CP293-261-A-1	047_1_U	47	1	Premenopausal	U	Urine	Sample	1.95	24.1361	1-10 ng/uL	13.1184
MQ180226-375	EXT-CP293-369-A	LIB-CP293-369-A-1	092_2_U	92	1	Premenopausal	U	Urine	Sample	2.02	28.7283	1-10 ng/uL	15.9867
MQ180226-481	EXT-CP293-471-A	LIB-CP293-471-A-1	092_1_U	92	1	Premenopausal	U	Urine	Sample	2.18	10.9997	1-10 ng/uL	11.9769
MQ180226-469	EXT-CP293-461-A	LIB-CP293-461-A-1	089_1_U	89	1	Postmenopausal	U	Urine	Sample	2.43	30.1552	1-10 ng/uL	8.65184
MQ180226-268	EXT-CP293-264-A	LIB-CP293-264-A-1	077_1_U	77	1	Premenopausal	U	Urine	Sample	2.45	25.1935	1-10 ng/uL	15.2737
MQ180226-270	EXT-CP293-266-A	LIB-CP293-266-A-1	038_1_U	38	1	Postmenopausal	U	Urine	Sample	2.47	19.3395	1-10 ng/uL	14.6951
MQ180226-213	EXT-CP293-209-A	LIB-CP293-209-A-1	047_2_U	47	1	Premenopausal	U	Urine	Sample	2.63	27.5841	1-10 ng/uL	13.1131
MQ180226-428	EXT-CP293-420-A	LIB-CP293-420-A-1	084_2_U	84	1	Postmenopausal	U	Urine	Sample	2.68	71.5275	1-10 ng/uL	3.02625
MQ180226-400	EXT-CP293-392-A	LIB-CP293-392-A-1	084_1_U	84	1	Postmenopausal	U	Urine	Sample	2.69	82.1802	1-10 ng/uL	5.29328
MQ180226-081	EXT-CP293-081-A	LIB-CP293-081-A-1	025_1_U	25	1	Postmenopausal	U	Urine	Sample	2.73	29.5036	1-10 ng/uL	13.6775
MQ180226-222	EXT-CP293-218-A	LIB-CP293-218-A-1	040_2_U	40	1	Premenopausal	U	Urine	Sample	3.2	29.8828	1-10 ng/uL	14.7424
MQ180226-211	EXT-CP293-207-A	LIB-CP293-207-A-1	040_1_U	40	1	Premenopausal	U	Urine	Sample	3.23	29.9364	1-10 ng/uL	10.2517
MQ180226-226	EXT-CP293-222-A	LIB-CP293-222-A-1	038_2_U	38	1	Postmenopausal	U	Urine	Sample	3.47	16.8646	1-10 ng/uL	17.7248
MQ180226-038	EXT-CP293-038-A	LIB-CP293-038-A-1	027_1_U	27	1	Premenopausal	U	Urine	Sample	4.85	46.5803	1-10 ng/uL	9.98339
MQ180226-009	EXT-CP293-009-A	LIB-CP293-009-A-1	027_2_U	27	1	Premenopausal	U	Urine	Sample	5.91	44.2484	1-10 ng/uL	18.0503
MQ180226-236	EXT-CP293-232-A	LIB-CP293-232-A-1	036_1_U	36	1	Postmenopausal	U	Urine	Sample	14.6	20.4889	> 10 ng/uL	21.2516
MQ180226-243	EXT-CP293-239-A	LIB-CP293-239-A-1	036_2_U	36	1	Postmenopausal	U	Urine	Sample	15	17.0792	> 10 ng/uL	12.5411
